# Supplementary material for: Exploring the CO2 Electrocatalysis Potential of 2D Metal–Organic Transition Metal–Hexahydroxytriquinoline Frameworks: A DFT Investigation
Source: Molecules. 2024 Jun 18;29(12):2896. doi: 10.3390/molecules29122896 (PMC11206698; doi:10.3390/molecules29122896)
Supplement: Supplementary file 1 [file molecules-29-02896-s001.zip]

Archive with 1 entries (1 files):
- molecules-3044667-supplementary.pdf
